# Supplementary material for: ZC3H11A mutations cause high myopia by triggering PI3K-AKT and NF-κB-mediated signaling pathway in humans and mice
Source: eLife. 2025 Aug 27;12:RP91289. doi: 10.7554/eLife.91289 (PMC12387752; doi:10.7554/eLife.91289)
Supplement: Figure 3—source data 1. [file elife-91289-fig3-data1.zip]

Archive with 3 entries (2 files):
- Figure 3—source data 1/
- Figure 3—source data 1/Pkc-α.Tif
- Figure 3—source data 1/β-actin.Tif
