# Supplementary material for: ZC3H11A mutations cause high myopia by triggering PI3K-AKT and NF-κB-mediated signaling pathway in humans and mice
Source: eLife. 2025 Aug 27;12:RP91289. doi: 10.7554/eLife.91289 (PMC12387752; doi:10.7554/eLife.91289)
Supplement: Figure 3—source data 2. [file elife-91289-fig3-data2.zip]

Archive with 3 entries (2 files):
- Figure 3—source data 2/
- Figure 3—source data 2/Pkc-α.TIF
- Figure 3—source data 2/β-actin.TIF
