# Supplementary material for: ZC3H11A mutations cause high myopia by triggering PI3K-AKT and NF-κB-mediated signaling pathway in humans and mice
Source: eLife. 2025 Aug 27;12:RP91289. doi: 10.7554/eLife.91289 (PMC12387752; doi:10.7554/eLife.91289)
Supplement: Figure 6—source data 11. [file elife-91289-fig6-data11.zip]

Archive with 5 entries (4 files):
- Figure 6-source data 11/
- Figure 6-source data 11/GAPDH-1.jpg
- Figure 6-source data 11/GAPDH-2.jpg
- Figure 6-source data 11/NF-κB-1.jpg
- Figure 6-source data 11/NF-κB-2.jpg
